# Supplementary material for: FgLEU1 Is Involved in Leucine Biosynthesis, Sexual Reproduction, and Full Virulence in Fusarium graminearum
Source: J Fungi (Basel). 2022 Oct 17;8(10):1090. doi: 10.3390/jof8101090 (PMC9604659; doi:10.3390/jof8101090)
Supplement: Supplementary file 1 [file jof-08-01090-s001.zip]

Archive with 1 entries (1 files):
- jof-1932540-supplementary.pdf
